# Supplementary material for: Inhibin Alpha-Subunit (INHA) Expression in Adrenocortical Cancer Is Linked to Genetic and Epigenetic INHA Promoter Variation
Source: PLoS One. 2014 Aug 11;9(8):e104944. doi: 10.1371/journal.pone.0104944 (PMC4128726; doi:10.1371/journal.pone.0104944)
Supplement: Table S1 — Study dataset. (XLSX) [file pone.0104944.s001.xlsx]

## Sheet: dataset
Table S1
sample no.	Sex	Age	cushing	androgen	Slooten	ENSAT	pro-alphaC	Z-score	CT HPRT1	CT GAPDH	average housekeeping gene	INHA	INHA/HK	Met1 CpG2,3	Met1 CpG4	Met1 CpG5	Met1 CpG8	Met9 CpG1	Met9 CpG3	Met9 CpG4	Met9 CpG7	average met9	storage	mutations	rs11893842	rs35118453	rs7588807	rs116399602	rs12710063
Carcinomas
1	M	62	0	0		4			30.525	16.04	23.2825	>40	0	0.0733333	0.0966667	0.12	0.146667	0.566667	0.533333	0.57	0.696667	0.591667	frozen		G
2	F	57	0	0	18	2			30.545	17.215	23.88	29.145	0.0260062	0.0466667	0.0333333	0.0266667	0.03	0.06	0.095	0.07	0.09	0.07875	frozen		A/G		T
3	F	38	0	0	25.8	2			27.85	13.57	20.71	32.74	0.000239116	0	0.01	0.05	0	0.13	0.136667	0.11	0.166667	0.135833	frozen				T
4	M	44	0	0	19.6	4			31.05	16.065	23.5575	27.12	0.084641	0.01	0.00666667	0.02	0.00333333	0.055	0	0.075	0.095	0.05625	frozen		A/G		T
5	F	51	0	0		4			29.765	16.55	23.1575	32.07	0.00207525	0.00666667	0.0133333	0.0466667	0.0566667	0.495	0.435	0.485	0.755	0.5425	frozen		A/G		G/T	G/A	C/T
6	M	43	0	0	18.4	4			29.86	15.755	22.8075	29.425	0.0101844	0.05	0.06	0.11	0.03	0.16	0.17	0.17	0.24	0.185	frozen					A
7	F	56	0	0	19.6	2			27.665	14.52	21.0925	27.955	0.00859373	0	0	0.02	0.04	0.0433333	0.0866667	0.0833333	0.113333	0.0816667	frozen		G
8	F	54	0	0		2			30.19	16.2	23.195	>40	0	0.0133333	0.00333333	0.0466667	0.07	0.38	0.35	0.37	0.55	0.4125	frozen		G	C/T			T
9	F	61	0	0	18.8	4			30.245	17.03	23.6375	29.715	0.0148078	0.0266667	0	0.0333333	0.0133333	0.09	0.06	0.08	0.08	0.0775	frozen	Ser184Phe				G/A
10	M	68	0	0		2			29.46	16.49	22.975	33.92	0.000507255	0.02	0.00333333	0.03	0.05	0.04	0.045	0.17	0.14	0.09875	frozen
11	F	74	1	0		4	8488	12.3401	27.2545	23.0584	25.5113	30.4322	0.0338322	0.01	0	0.0266667	0.00666667	0.07	0.01	0.085	0.065	0.0575	frozen		A/G
12	F	65	0	0		4	10058	12.721	27.4423	20.8499	24.6784	34.3634	0.00126931	0.06	0.005	0	0	0.0466667	0.0533333	0.0833333	0.0833333	0.0666667	frozen
13	F	33	1	1	28.4	4	3000	3.67484										0.18	0.123333	0.183333	0.19	0.169167	paraffin	-77G>A, -63A>G, -56G>T	G	T
14	F	9	1	1	25.8	4	306	0.767512	27.947	21.8063	25.3522	29.2516	0.0724051					0.0633333	0.0666667	0.0333333	0.05	0.0533333	paraffin		G
15	F	69	1	1		4			30.155	16.2	23.1775	29.325	0.0141065										paraffin					A
16	F	40	0	0		2																	paraffin	*1G/A
17	M	54	0	1		2			28.25	15.14	21.695	32.245	0.000667012										paraffin
18	F	58	0	0		2			28.31	15.505	21.9075	30.075	0.00347806										paraffin		G
19	M	52	1	1		2																	paraffin	Ala25Ala					C/T
20	F	38	1	1	14.7	2																	paraffin
21	F	52	1	1		2																	paraffin	IVS1-179G>T
22	M	38	1	1		2																	paraffin					G/A
23	F	33	1	1	28.4	4	42	0.425061															paraffin
24	F	35	0	1		2																	paraffin	Ser72Phe				A
25	F	53	0	0	16.1	2																	paraffin					A
26	F	56	1	1	24.3	2			30.775	18.89	24.8325	32.33	0.00553385										paraffin
27	M	42	0	0	21.7	4			30.715	15.405	23.06	>40	0										paraffin			C/T
28	F	69	0	0	24.3	4																	paraffin
29	M	41	1	0	25.8	4																	paraffin			T			T
30	F	4	0	1	16.3	1																	paraffin
31	F	4	0	1	17.8	1																	paraffin	IVS1-72C>A
32	F	39	0	0	18	4																	paraffin
33	F	27	1	0	9.8	1	72	-1.07527															paraffin
34	F	76	0	0	25.1	2																	paraffin		G	C/T		G/A	C/T
35	F	68	1	1		3	301	4.8453															paraffin						C/T
36	F	64	1	0	10.6	2																	paraffin
37	F	68	0	0		2																	paraffin	IVS1-9T>C
38	F	6	0	0	13.1	1	592	6.36342	29.6673	24.844	27.6425	35.7167	0.00559694					0.116667	0.126667	0.12	0.193333	0.139167
39	F	52	0	0		2	134	3.02896										0.48	0.4	0.386667	0.48	0.436667
40	F	46	0	0	21	2	80	1.87127	29.1858	22.1751	26.2447	35.0928	0.00243153					0.136667	0.0633333	0.0666667	0.116667	0.0958333
41	F	63	1	1	19	4	2841	9.88357	27.3538	21.4784	24.865	33.9157	0.00242422					0.41	0.36	0.29	0.523333	0.395833
42	F	68	1	0	12.3	2	1315	8.15465	29.0858	22.618	26.3639	28.6262	0.216665					0.11	0.08	0.06	0.06	0.0775
43									28.3766	21.1196	25.3146	30.3725	0.0337766
44									27.4156	20.9641	24.7078	38.3188	7.99594e-05
45									31.05	16.065	23.5575	27.12	0.084641
Normal
46									29.6745	21.3218	26.1712	32.1322	0.0188872	0.0266667	0.0233333	0.05	0.07	0.155	0.145	0.165	0.215	0.17
47														0.01	0.00666667	0.03	0.0366667	0.15	0.153333	0.193333	0.3	0.199167
48									29.7635	25.293	27.8839	35.0837	0.00817025	0.02	0	0.065	0.11	0.22	0.12	0.12	0.26	0.18
49									32.6053	27.1534	30.3069	35.3844	0.0297654
50									28.1963	23.4061	26.1739	31.825	0.021216
51									27.7937	21.5552	25.1771	31.6517	0.0121858
52									31.7	18.235	24.9675	33.94	0.00199071
53									31.575	16.865	24.22	31.78	0.00529924
54									28.13	18.185	23.1575	31.22	0.00374064
55									28.08	17.89	22.985	28	0.0309268
56									28.295	17.72	23.0075	29.525	0.0109153
Hyperplasia
57									29.4042	24.0212	27.1658	34.1768	0.00820767
58							192	3.83618	28.1982	23.9416	26.4405	32.0614	0.0209136
59									31.8581	26.4339	29.6135	39.3377	0.00153264
60							74	1.69629	28.5018	22.5687	26.0224	30.0479	0.0652053
61							355	-0.0990766	27.9425	22.2959	25.553	28.9342	0.102279
62									28.9533	23.5524	26.6888	33.7437	0.00779232
63							113	-0.501236	29.3186	25.3791	27.6683	31.3908	0.0779386
64									28.5337	23.6176	26.4877	36.2121	0.00130664
65									29.0288	22.0029	26.0368	34.2605	0.00401196
66									28.7086	23.6292	26.5559	30.8919	0.0547832
67									29.5742	24.0083	27.233	34.3519	0.00804573
68									34.13	19.395	26.7625	>40	0
69									30.83	17.575	24.2025	35.355	0.000439302
70									30.735	16.84	23.7875	28.88	0.0293093
71									31.685	17.495	24.59	31.905	0.00628009
72									29.02	17.025	23.0225	28.95	0.0164303
73									29.09	17.055	23.0725	28.27	0.0272519
74									31.21	17.02	24.115	31.155	0.00759887
75									30.555	16.735	23.645	29.475	0.017579
76									31.085	17.25	24.1675	30.465	0.0127135
Adenoma
77							4781	4.26838	29.817	25.5465	28.0116	30.8981	0.150461
78							166	-0.0114132	29.1456	23.7382	26.8635	31.334	0.0497214
79									29.4508	23.2504	26.844	31.2328	0.0531134
80									29.1028	23.7145	26.8884	30.0742	0.116293
81									28.3816	21.9003	25.6573	31.4214	0.0192115
82									29.555	15.195	22.375	32.13	0.00115732
83									30.215	17.225	23.72	32.705	0.00197354
84									30.285	17.675	23.98	28.535	0.0425411
85									29.185	15.96	22.5725	31.67	0.00182549
86									30.885	16.83	23.8575	29.255	0.0237241
87									31.3	16.6	23.95	29.345	0.0237653
